# Supplementary material for: Vaccine uptake and immune responses to HBV infection amongst vaccinated and non-vaccinated healthcare workers, household and sexual contacts to chronically infected HBV individuals in the South West Region of Cameroon
Source: PLoS One. 2018 Jul 16;13(7):e0200157. doi: 10.1371/journal.pone.0200157 (PMC6047772; doi:10.1371/journal.pone.0200157)
Supplement: S2 File — (XLSX) [file pone.0200157.s002.xlsx]

## Sheet: Raw data
Patient status	Vaccinated vs non vaccinated	Real status	Occupation	Monthly income	Occupation groups	HIVstatus	HCVstatus	Age	New age group	agegroup	Sex	Level of education	Have you done HIV test	Reason for doing HIV test	HBV vaccine	Reasons for not taking the vaccine	Number of HBV vaccine doses received	Result of HBV test	alcohol	Smoke	Tatoos	HBV status of sexual partner	HBsAg	HBeAg	HBeAb	HBsAb	HBcAb	Region	HB	WBC	RBC	Lymphocyte	AST	Platelet	APRI	FIB4	HCT	AST1	ALT1	HB1	WBC1	RBC1	Lymphocyte1	Platelet1	HCT1	Neutrophil	Neutrophil3	Followupdate	Weight
Vaccinated/Partner	Incomplete Vac	Incomplete Vac		>100,000	3	Negative	Negative	34	2	3	1	Secondary	Yes		Yes		2	Negative	No	No	No		Negative	Negative	Negative	Negative	Negative	SW
Vaccinated/Partner	Incomplete Vac	Incomplete Vac	Aministractive staff	>100,000	1	Negative	Negative	35	2	4	2	Post-secondary	Yes		Yes		1	Negative	No	No	No		Negative	Negative	Negative	Negative	Negative	SW
Vaccinated	Vaccinated	Vaccinated	Applicant	.	3	Negative	Negative	35	2	4	1	Post-secondary	Yes	Antenatal	Yes		3	Negative	Yes	No	No	Don't know	Negative	Negative	Negative	Positive	Negative	SW	13.9	3.9	4.88	42	22	178	0.4	0.92	40.1									55			72
Vaccinated/Partner	Incomplete Vac	Incomplete Vac	Biker	<50,000	2	Negative	Negative	34	2	3	1	Secondary	Yes		Yes		2	Negative	No	No	No		Negative	Negative	Negative	Negative	Negative	SW
Vaccinated/Partner	Incomplete Vac	Incomplete Vac	Bricklayer	<50,000	2	Negative	Negative	36	2	4	1	Post-secondary	Yes		Yes		2	Negative	No	No	No		Negative	Negative	Negative	Negative	Negative	SW
Vaccinated/Partner	Vaccinated	Vaccinated	Business	>100,000	1	Negative	Negative	36	2	4	2	Post-secondary	Yes	Voluntary	Yes		3	Negative	Yes	No	No	Positive	Negative	Negative	Negative	Negative	Positive	SW					17																64
Household contact	Incomplete Vac	Incomplete Vac	Carpenter	>100,000		Negative	Negative	30	2	3	1	Secondary	Yes		Yes		1	Negative	No	No	No		Negative	Negative	Negative	Negative	Negative	SW
Vaccinated	Vaccinated	Vaccinated	Carpenter	50,000-100,000	2	Negative	Negative	32	2	3	2	Secondary	Yes	Voluntary	Yes		3	Negative	Yes	No	No	Don't know	Negative	Negative	Negative	Weak Positive	Negative	SW	14.7	4.9	6.38	43	24	273	0.24	0.65	43.5									44			66
Health care worker	Vaccinated	Vaccinated	Doctor	>100,000	1	Negative	Negative	29	2	3	1	Post-secondary	Yes	Voluntary	Yes		3	Negative	Yes	No	No	Don't know	Negative	Negative	Negative	Weak Positive	Negative	SW	11.9	6.2	3.7	41	22	273	0.26	0.57	34.5									55.6			73
Health care worker	Vaccinated	Vaccinated	Doctor	>100,000	1	Negative	Negative	49	1	5	2	Post-secondary	Yes	Voluntary	Yes		3	Negative	Yes	No	No	Negative	Negative	Negative	Negative	Negative	Negative	SW	16.6	5	5.7	31	33	167	0.53	1.86	48.2									67			78
Health care worker	Vaccinated	Vaccinated	Doctor	>100,000	1	Negative	Negative	33	2	3	1	Post-secondary	Yes	Voluntary	Yes		3	Negative	Yes	No	No	Negative	Negative	Negative	Negative	Weak Positive	Negative	SW	14.1	7	4.99	34	19	231	0.27	0.59	41.9									62			86
Vaccinated	Vaccinated	Vaccinated	Elecrician	50,000-100,000	2	Negative	Negative	37	2	4	2	Post-secondary	Yes	Voluntary	Yes		3	Negative	Yes	No	No	Don't know	Negative	Negative	Negative	Weak Positive	Negative	SW	13.4	3.2	4.77	38	26	196	0.36	0.93	39.4									62			89
Vaccinated/Partner	Incomplete Vac	Incomplete Vac	Electrician	>100,000	2	Negative	Negative	26	2	3	2	Post-secondary	Yes		Yes		2	Negative	Yes	No	No		Negative	Negative	Negative	Negative	Negative	SW
Vaccinated	Vaccinated	Vaccinated	Engineeer	>100,000	1	Negative	Negative	33	2	3	2	Post-secondary	Yes	Voluntary	Yes		3	Negative	Yes	No	No	Don't know	Negative	Negative	Negative	Positive	Negative	SW	16.7	5.7	5.63	55	19	206	0.25	0.72	49.2									41			75
Vaccinated	Vaccinated	Vaccinated	Engineeer	>100,000	1	Negative	Negative	33	2	3	2	Post-secondary	Yes	Voluntary	Yes		3	Negative	Yes	No	No	Don't know	Negative	Negative	Negative	Positive	Negative	SW	16.7	5.7	5.63	55	19	206	0.25	0.72	49.2									41			75
Vaccinated/Partner	Vaccinated	Vaccinated	Hotel worker	>100,000	1	Negative	Negative	36	2	4	2	Post-secondary	Yes	Pre-marital	Yes		3	Negative	Yes	No	No	Positive	Negative	Negative	Negative	Weak Positive	Negative	SW	16.6	5	5.74	40	23	192	0.32	0.99	47.9									58			81
Health care worker	Vaccinated	Vaccinated	Lab mentor	>100,000	1	Negative	Negative	35	2	4	2	Post-secondary	Yes	Voluntary	Yes		3	Negative	Yes	No	No	Negative	Negative	Negative	Negative	Positive	Negative	SW	17.2	4.7	5.25	51	24	177	0.37	0.97	49.5									44			83
Health care worker	Vaccinated	Vaccinated	Lab scientist	>100,000	1	Negative	Negative	36	2	4	2	Post-secondary	Yes	Voluntary	Yes		3	Negative	Yes	Yes	No	.	Negative	Negative	Negative	Negative	Negative	SW	16.5	4.2	5.19	52	27	219	0.33	0.82	45.5									42			68
Health care worker	Vaccinated	Vaccinated	Lab scientist	>100,000	1	Negative	Negative	30	2	3	1	Post-secondary	Yes	Voluntary	Yes		3	Negative	Yes	No	No	Negative	Negative	Negative	Negative	Negative	Negative	SW	12.4	5.3	4.37	40	27	209	0.42	0.72	40.2									54			62
Health care worker	Vaccinated	Vaccinated	Lab scientist	>100,000	1	Negative	Negative	30	2	3	1	Post-secondary	Yes	Voluntary	Yes		3	Negative	Yes	No	No	Negative	Negative	Negative	Negative	Negative	Negative	SW	12.4	5.3	4.37	40	27	209	0.42	0.72	40.2									54			62
Health care worker	Vaccinated	Vaccinated	Lab scientist	>100,000	1	Negative	Negative	29	2	3	1	Post-secondary	Yes	Voluntary	Yes		3	Negative	Yes	No	No	Negative	Negative	Negative	Negative	Positive	Negative	SW	11.6	4.1	4.16	40	51	310	0.53	1.07	37.2									57			65
Health care worker	Vaccinated	Vaccinated	Lab scientist	>100,000	1	Negative	Negative	37	2	4	1	Post-secondary	Yes	Voluntary	Yes		3	Negative	Yes	No	No	Don't know	Negative	Negative	Negative	Negative	Negative	SW	13.1	3.1	4.97	53	14	198	0.23	0.58	41.9									39			85
Health care worker	Vaccinated	Vaccinated	Lab scientist	>100,000	1	Negative	Negative	35	2	4	2	Post-secondary	Yes	Voluntary	Yes		3	Negative	Yes	No	No	Negative	Negative	Negative	Negative	Positive	Negative	SW	14.5	6.6	5.4	43	27	275	0.27	0.58	45.6									52			69
Health care worker	Vaccinated	Vaccinated	Lab scientist	>100,000	1	Negative	Negative	35	2	4	2	Post-secondary	Yes	Voluntary	Yes		3	Negative	Yes	No	No	Negative	Negative	Negative	Negative	Positive	Negative	SW	14.5	6.6	5.4	43	27	275	0.27	0.58	45.6									52			69
Health care worker	Vaccinated	Vaccinated	Lab scientist	>100,000	1	Negative	Negative	34	2	3	1	Post-secondary	Yes	Voluntary	Yes		3	Negative	Yes	No	No	.	Negative	Negative	Negative	Negative	Negative	SW	12.8	5.1	4.78	48	16	231	0.22	0.54	40.8									46			69
Health care worker	Vaccinated	Vaccinated	Lab scientist	>100,000	1	Negative	Negative	34	2	3	1	Post-secondary	Yes	Voluntary	Yes		3	Negative	Yes	No	No	.	Negative	Negative	Negative	Negative	Negative	SW	12.8	5.1	4.78	48	16	231	0.22	0.54	40.8									46			69
Health care worker	Vaccinated	Vaccinated	Lab scientist	>100,000	1	Negative	Negative	38	2	4	1	Post-secondary	Yes	Voluntary	Yes		3	Negative	Yes	No	No	Don't know	Negative	Negative	Negative	Weak Positive	Negative	SW	9.8	6.4	4.05	44	27	256	0.34	0.9	32.3									47			84
Health care worker	Vaccinated	Vaccinated	Lab scientist	>100,000	1	Negative	Negative	53	1	5	1	Post-secondary	Yes	Voluntary	Yes		3	Negative	Yes	No	No	Don't know	Negative	Negative	Negative	Weak Positive	Negative	SW	12.7	3.3	4.93	48	32	244	0.42	1.45	41.2									47			68
Health care worker	Vaccinated	Vaccinated	Lab scientist		1	Negative	Negative	33	2	3	1	Post-secondary	Yes	Voluntary	Yes		3	Negative	Yes	No	No	Don't know	Negative	Negative	Negative	Negative	Negative	SW	13.9	7.6	4.82	47	18	282	0.21	0.47	40.7									49			82
Health care worker	Vaccinated	Vaccinated	Lab scientist		1	Negative	Negative	33	2	3	1	Post-secondary	Yes	Voluntary	Yes		3	Negative	Yes	No	No	Don't know	Negative	Negative	Negative	Negative	Negative	SW	13.9	7.6	4.82	47	18	282	0.21	0.47	40.7									49			82
Health care worker	Vaccinated	Vaccinated	Lab scientist	>100,000	1	Negative	Negative	35	2	4	1	Post-secondary	Yes	Voluntary	Yes		3	Negative	Yes	No	No	Don't know	Negative	Negative	Negative	Weak Positive	Negative	SW	12.9	3.5	4.27	47	18	252	0.23	0.69	40									45			60
Health care worker	Vaccinated	Vaccinated	Lab scientist	50,000-100,000	1	Negative	Negative	40	1	4	1	Post-secondary	Yes	Voluntary	Yes		3	Negative	Yes	No	No	Positive	Negative	Negative	Negative	Positive	Negative	SW	12.4	3.4	4.44	40	27	188	0.46	1.28	39.5									56			54
Health care worker	Vaccinated	Vaccinated	Lab scientist	>100,000	1	Negative	Negative	30	2	3	2	Post-secondary	Yes	Voluntary	Yes		3	Negative	Yes	No	No	Don't know	Negative	Negative	Negative	Weak Positive	Negative	SW	16.3	4.7	5.67	61	17	206	0.22	0.71	51.2									28			65
Health care worker	Vaccinated	Vaccinated	Lab scientist	>100,000	1	Negative	Negative	34	2	3	2	Post-secondary	Yes	Voluntary	Yes		3	Negative	Yes	No	No	Don't know	Negative	Negative	Negative	Negative	Negative	SW	14.8	4.2	4.85	45	21	218	0.26	0.64	34.8									50			69
Health care worker	Vaccinated	Vaccinated	Lab scientist	>100,000	1	Negative	Negative	40	1	4	2	Post-secondary	Yes	Voluntary	Yes		3	Negative	Yes	No	No	Don't know	Negative	Negative	Negative	Negative	Negative	SW	17.6	4.3	5.16	47	47	210	0.6	1.27	49.4									49			81
Health care worker	Vaccinated	Vaccinated	Lab scientist		1	Negative	Negative	24	2	2	1	Post-secondary	Yes	Voluntary	Yes		3	Negative	Yes	No	No	.	Negative	Negative	Negative	Negative	Negative	SW	14	4.4	4.24	43	18	297	0.2	0.33	39.8									55			67
Health care worker	Vaccinated	Vaccinated	Lab scientist	>100,000	1	Negative	Negative	42	1	4	2	Post-secondary	Yes	Voluntary	Yes		3	Negative	Yes	No	No	Negative	Negative	Negative	Negative	Weak Positive	Negative	SW	13.8	6.3	4.46	57	30	255	0.32	0.95	40									40			76
Health care worker	Vaccinated	Vaccinated	Lab scientist	>100,000	1	Negative	Negative	36	2	4	1	Post-secondary	Yes	Voluntary	Yes		3	Negative	Yes	No	No	Negative	Negative	Negative	Negative	Positive	Negative	SW	13.8	4.8	4.36	56	28	84	1.08	2.56	40.7									42			63
Health care worker	Vaccinated	Vaccinated	Lab scientist	>100,000	1	Negative	Negative	49	1	5	1	Post-secondary	Yes	Voluntary	Yes		3	Negative	Yes	No	.	.	Negative	Negative	Negative	Negative	Negative	SW	13.4	4.8	4.41	37	22	306	0.23	0.83	39.3									52			57
Health care worker	Vaccinated	Vaccinated	Lab scientist	>100,000	1	Negative	Negative	54	1	5	1	Post-secondary	Yes	Voluntary	Yes		3	Negative	Yes	No	.	.	Negative	Negative	Negative	Negative	Negative	SW	13.7	5.4	5.08	53	24	193	0.4	1.68	40.5									43			62
Health care worker	Vaccinated	Vaccinated	Lab scientist	>100,000	1	Negative	Negative	42	1	4	2	Post-secondary	Yes	Voluntary	Yes		3	Negative	Yes	No	No	Negative	Negative	Negative	Negative	Negative	Negative	SW	14.7	3.4	4.7	50	40	180	0.6	1.51	42.5									46			88
Health care worker	Vaccinated	Vaccinated	Lab scientist	>100,000	1	Negative	Negative	34	2	3	1	Post-secondary	Yes	Voluntary	Yes		3	Negative	Yes	No	No	Negative	Negative	Negative	Negative	Negative	Negative	SW	12.1	3.7	4.2	42	45	223	0.65	1.08	36.5									53			74
Health care worker	Vaccinated	Vaccinated	Lab scientist	>100,000	1	Negative	Negative	30	2	3	1	Post-secondary	Yes	Voluntary	Yes		3	Negative	Yes	No	No	Negative	Negative	Negative	Negative	Positive	Negative	SW	11.5	3.6	4.23	52	19	202	0.3	0.65	34.4									45			68
Health care worker	Vaccinated	Vaccinated	Lab scientist	>100,000	1	Negative	Negative	30	2	3	1	Post-secondary	Yes	Voluntary	Yes		3	Negative	Yes	No	No	Negative	Negative	Negative	Negative	Positive	Negative	SW	11.5	3.6	4.23	52	19	202	0.3	0.65	34.4									45			68
Health care worker	Vaccinated	Vaccinated	Lab technician		1	Negative	Negative	20	2	2	1	Post-secondary	Yes	Voluntary	Yes		4	.	Yes	No	No	.	Negative	Negative	Negative	Negative	Negative	SW	14.4	4.4	5	52	19	280	0.22	0.25	43									48			60
Vaccinated/Partner	Incomplete Vac	Incomplete Vac	Lawyer	>100,000	1	Negative	Negative	33	2	3	1	Post-secondary	Yes		Yes		2	Negative	Yes	No	No		Negative	Negative	Negative	Negative	Negative	SW
Health care worker	Incomplete Vac	Incomplete Vac	Nurse	>100,000	1	Negative	Negative	23	2	2	1	Post-secondary	Yes		Yes		2	Negative	Yes	No	No		Negative	Negative	Negative	Negative	Negative	SW
Health care worker	Incomplete Vac	Incomplete Vac	Nurse	>100,000	1	Negative	Negative	34	2	3	2	Post-secondary	Yes		Yes		1	Negative	Yes	No	No		Negative	Negative	Negative	Negative	Negative	SW
Health care worker	Incomplete Vac	Incomplete Vac	Nurse	>100,000	1	Negative	Negative	30	2	3	2	Post-secondary	Yes		Yes		1	Negative	Yes	No	No		Negative	Negative	Negative	Negative	Negative	SW
Vaccinated/Partner	Vaccinated	Vaccinated	Nurse	50,000-100,000	1	Negative	Negative	23	2	2	1	Post-secondary	Yes	Voluntary	Yes		4	Negative	Yes	No	No	Positive	Negative	Negative	Negative	Positive	Negative	SW	11.8	5.9	4.11	55	21	230	0.29	0.49	35.1									41			53
Health care worker	Vaccinated	Vaccinated	Nurse	>100,000	1	Negative	Negative	34	2	3	1	Post-secondary	Yes	Voluntary	Yes		3	Negative	Yes	No	No	Don't know	Negative	Negative	Negative	Negative	Negative	SW	12	5.4	4.69	40	21	230	0.29	0.83	39.6									50			63
Health care worker	Vaccinated	Vaccinated	Nurse	>100,000	1	Negative	Negative	34	2	3	1	Post-secondary	Yes	Voluntary	Yes		3	Negative	Yes	No	No	Don't know	Negative	Negative	Negative	Negative	Negative	SW	12	5.4	4.69	40	21	230	0.29	0.83	39.6									50			63
Health care worker	Vaccinated	Vaccinated	Nurse	>100,000	1	Negative	Negative	43	1	4	1	Post-secondary	Yes	Voluntary	Yes		3	Negative	Yes	No	No	Positive	Negative	Negative	Negative	Positive	Negative	SW	13.8	4.4	4.96	38	23	226	0.33	0.95	44.6									60			78
Health care worker	Vaccinated	Vaccinated	Nurse	>100,000	1	Negative	Negative	43	1	4	1	Post-secondary	Yes	Voluntary	Yes		3	Negative	Yes	No	No	Positive	Negative	Negative	Negative	Positive	Negative	SW	13.8	4.4	4.96	38	23	226	0.33	0.95	44.6									60			78
Health care worker	Vaccinated	Vaccinated	Nurse	>100,000	1	Negative	Negative	34	2	3	1	Post-secondary	Yes	Voluntary	Yes		3	Negative	Yes	No	No	Don't know	Negative	Negative	Negative	Positive	Negative	SW	12.1	3.8	3.64	42	29	255	0.37	0.84	34.2									51			85
Health care worker	Vaccinated	Vaccinated	Nurse	>100,000	1	Negative	Negative	34	2	3	1	Post-secondary	Yes	Voluntary	Yes		3	Negative	Yes	No	No	Don't know	Negative	Negative	Negative	Positive	Negative	SW	12.1	3.8	3.64	42	29	255	0.37	0.84	34.2									51			85
Health care worker	Vaccinated	Vaccinated	Nurse	>100,000	1	Negative	Negative	26	2	3	1	Post-secondary	Yes	Antenatal	Yes		3	Negative	No	No	No	Don't know	Negative	Negative	Positive	Negative	Positive	SW	15	8	4.94	45	26	215	0.39	0.69	44.4									53			54
Health care worker	Vaccinated	Vaccinated	Nurse	>100,000	1	Negative	Negative	38	2	4	1	Post-secondary	Yes	Voluntary	Yes		3	Negative	No	No	No	.	Negative	Negative	Negative	Positive	Negative	SW	13.4	6.1	4.21	48	24	307	0.25	0.65	40.2									42			68
Health care worker	Vaccinated	Vaccinated	Nurse	>100,000	1	Negative	Negative	48	1	5	1	Post-secondary	Yes	Voluntary	Yes		3	Negative	No	No	No	Don't know	Negative	Negative	Negative	Positive	Negative	SW	14	7.6	4.47	38	24	276	0.28	1.01	41.1									59			95
Health care worker	Vaccinated	Vaccinated	Nurse	>100,000	1	Negative	Negative	26	2	3	2	Post-secondary	Yes	Voluntary	Yes		3	Negative	No	No	No	Don't know	Negative	Negative	Negative	Negative	Negative	SW	16.6	3.7	5.12	43	23	216	0.29	0.6	46.9									51			84
Health care worker	Vaccinated	Vaccinated	Nurse	>100,000	1	Negative	Negative	30	2	3	2	Post-secondary	Yes	Voluntary	Yes		3	Negative	No	No	No	Don't know	Negative	Negative	Negative	Negative	Negative	SW																					62
Health care worker	Vaccinated	Vaccinated	Nurse	>100,000	1	Negative	Negative	51	1	5	1	Post-secondary	Yes	Voluntary	Yes		3	Negative	No	No	No	Don't know	Negative	Negative	Negative	Negative	Negative	SW	13.9	4.2	4.82	47	21	272	0.24	0.88	41.5									48			82
Health care worker	Vaccinated	Vaccinated	Nurse	>100,000	1	Negative	Negative	31	2	3	1	Post-secondary	Yes	Voluntary	Yes		3	Negative	No	No	No	Negative	Negative	Negative	Negative	Negative	Negative	SW	12.8	6.5	4.21	33	25	298	0.27	0.55	36.9									64			60
Health care worker	Vaccinated	Vaccinated	Nurse	>100,000	1	Negative	Negative	24	2	2	1	Post-secondary	Yes	Voluntary	Yes		3	Negative	No	No	No	Don't know	Negative	Negative	Negative	Negative	Negative	SW	13.5	7.9	4.78	31	21	426	0.16	0.25	40									66			77
Health care worker	Vaccinated	Vaccinated	Nurse	>100,000	1	Negative	Negative	34	2	3	1	Post-secondary	Yes	Voluntary	Yes		3	Negative	No	No	No	Negative	Negative	Negative	Negative	Weak Positive	Negative	SW	14.2	4.1	4.55	27	25	272	0.3	0.59	42.5									69			80
Vaccinated/Partner	Incomplete Vac	Incomplete Vac	Police	>100,000	1	Negative	Negative	33	2	3	2	Post-secondary	Yes		Yes		1	Negative	Yes	No	No		Negative	Negative	Negative	Negative	Negative	SW
Vaccinated/Partner	Incomplete Vac	Incomplete Vac	Seamstress	<50,000	2	Negative	Negative	42	1	4	1	Secondary	Yes		Yes		2	Negative	Yes	No	No		Negative	Negative	Negative	Negative	Negative	SW
Vaccinated	Vaccinated	Vaccinated	Student	.	3	Negative	Negative	28	2	3	2	Post-secondary	Yes	Blood donation	Yes		3	Negative	No	No	No	Don't know	Negative	Negative	Negative	Positive	Negative	SW	12.8	5.2	4.96	33	31	200	0.42	1.02	37.1									63			55
Vaccinated	Vaccinated	Vaccinated	Student	.	3	Negative	Negative	28	2	3	2	Post-secondary	Yes	Blood donation	Yes		3	Negative	No	No	No	Don't know	Negative	Negative	Negative	Positive	Negative	SW	12.8	5.2	4.96	33	31	200	0.42	1.02	37.1									63			55
Vaccinated	Vaccinated	Vaccinated	Student	.	3	Negative	Negative	33	2	3	1	Post-secondary	Yes	Voluntary	Yes		3	Negative	No	No	No	Don't know	Negative	Negative	Negative	Weak Positive	Negative	SW	10.5	6.8	5.44	53	17	339	0.16	0.4	36.9									40			69
Vaccinated	Vaccinated	Vaccinated	Student	.	3	Negative	Negative	22	2	2	1	Post-secondary	Yes	Voluntary	Yes		3	Negative	No	No	No	Don't know	Negative	Negative	Negative	Positive	Negative	SW	10.4	3.4	4.09	61	31	301	0.33	0.59	34.8									37			54
Vaccinated	Vaccinated	Vaccinated	Student	.	3	Negative	Negative	20	2	2	1	Post-secondary	Yes	Voluntary	Yes		3	Negative	No	No	No	Don't know	Negative	Negative	Negative	Negative	Negative	SW	13.5	4.8	5.23	44	22	233	0.3	0.43	41.3									53			59
Vaccinated	Vaccinated	Vaccinated	Student	.	3	Negative	Negative	19	2	2	1	Post-secondary	No	.	Yes		3	Negative	No	No	No	Don't know	Negative	Negative	Negative	Weak Positive	Negative	SW	11.6	5.3	4.49	44	14	233	0.19	0.32	35									52			70
Vaccinated	Vaccinated	Vaccinated	Student	.	3	Negative	Negative	23	2	2	2	Post-secondary	Yes	Voluntary	Yes		3	Negative	No	No	No	Don't know	Negative	Negative	Negative	Weak Positive	Negative	SW	15.3	5.5	5.31	48	17	270	0.17	0.42	44.9									47			60
Vaccinated	Vaccinated	Vaccinated	Student	.	3	Negative	Negative	26	2	3	2	Post-secondary	Yes	Voluntary	Yes		3	Negative	No	No	No	Don't know	Negative	Negative	Negative	Negative	Negative	SW	15.4	6	5.39	47	35	150	0.63	1.21	46									49			73
Vaccinated	Vaccinated	Vaccinated	student Nurse	.	3	Negative	Negative	20	2	2	1	.	Yes	Voluntary	Yes		3	Negative	No	No	No	Don't know	Negative	Negative	Negative	Negative	Negative	SW	14.3	5.9	4.73	42	33	336	0.32	0.43	41.3									55			61
Vaccinated	Vaccinated	Vaccinated	Sudent doctor	.	3	Negative	Negative	36	2	4	2	Post-secondary	Yes	Blood donation	Yes		4	Negative	No	No	No	Don't know	Negative	Negative	Negative	Negative	Negative	SW	15.7	3.8	5.15	44	29	309	0.3	0.69	45.6									50			78
Vaccinated/Partner	Vaccinated	Vaccinated	Teacher	>100,000	1	Negative	Negative	29	2	3	1	Post-secondary	Yes	Voluntary	Yes		3	Negative	No	No	No	Positive	Negative	Negative	Negative	Negative	Positive	SW	12	5.2	4.13	42	17	218	0.25	0.58	39									50			67
Vaccinated/Partner	Vaccinated	Vaccinated	Teacher	<50,000	2	Negative	Negative	27	2	3	1	Post-secondary	Yes	Voluntary	Yes		3	Negative	No	No	No	Positive	Negative	Negative	Negative	Negative	Positive	SW	12	5.2	4.13	42	23	218	0.34	0.62	39									50			88
Vaccinated/Partner	Vaccinated	Vaccinated	Teacher	>100,000	1	Negative	Negative	39	2	4	2	Post-secondary	Yes	Voluntary	Yes		3	Negative	No	No	No	Positive	Negative	Negative	Negative	Negative	Negative	SW	12.7	6	4.99	45	18	267	0.18	0.64	39									50			69
House hold contact	Non vaccinated	Non vaccinated	Student	.	3	Negative	Negative	17	2	2	Female	.	.	.	No	Ignoranc		.	.	.	No	.	Negative	Negative	Negative	Negative	Positive	SW	14.1	7	4.99	34	23	231	0.32	0.35	41.9									62
House hold contact	Non vaccinated	Non vaccinated	Student	.	3	Negative	Negative	19	2	2	Female	Post-secondary	No	.	No	Ignoranc		.	No	No	No	Don't know	Negative	Negative	Negative	Negative	Positive	SW	12.8	7	4.33	33	20	235	0.27	0.45	43.7									48
House hold contact	Non vaccinated	Non vaccinated	Lab scientist	>100,000	1	Negative	Negative	30	2	3	Female	Post-secondary	Yes	Voluntary	No	Ignoranc		Negative	No	No	No	Don't know	Negative	Negative	Negative	Negative	Positive	SW	14.8	4.2	5.17	40	24	260	0.3	0.64	39.8									57
Partner	Non vaccinated	Non vaccinated	Applicant	.	3	Negative	Negative	30	2	3	Female	Post-secondary	Yes	Voluntary	No	Ignoranc		.	No	No	No	Positive	Negative	Negative	Negative	Negative	Positive	SW	12.7	5.4	4.74	35	21	215	0.32	0.81	37.9									65
House hold contact	Non vaccinated	Non vaccinated	.	.	3	Negative	Negative	16	2	2	Male	.	.	.	No	Ignoranc		.	.	.	No	.	Positive	Negative	Positive	Negative	Positive	SW	14	6.2	5.23	44	30	295	0.27	0.38	40.6									52
Partner	Non vaccinated	Non vaccinated	Student	.	3	Negative	Negative	21	2	2	Female	Post-secondary	Yes	Voluntary	No	Ignoranc		.	No	No	No	Positive	Positive	Negative	Negative	Positive	Positive	SW	10	5	3.68	33	16	250	0.21	0.36	29.9									65
Partner	Non vaccinated	Non vaccinated	Student	.	3	Negative	Negative	24	2	2	Female	Post-secondary	Yes	Voluntary	No	Ignoranc		Positive	Yes	No	No	Positive	Positive	Negative	Negative	Negative	Positive	SW	12.8	5.1	4.78	48	25	231	0.35	0.5	40.8									46
Index case/partner	Non vaccinated	Non vaccinated	Student	.	3	Negative	Negative	28	2	3	Female	Secondary	Yes	Voluntary	No	Ignoranc		Positive	No	No	No	Positive	Positive	Negative	Negative	Positive	Positive	SW	7	4.3	4.28	58	18	311	0.19	0.41	26.5									37
Partner	Non vaccinated	Non vaccinated	Welderer	50,000-100,000	2	Negative	Negative	31	2	3	Male	Post-secondary	Yes	Voluntary	No	Ignoranc		Positive	No	No	No	Positive	Positive	Negative	Negative	Positive	Positive	SW	14.5	4.7	4.86	45	32	214	0.4	0.89	45.7									47
Partner	Non vaccinated	Non vaccinated	.	.	3	Negative	Negative	32	2	3	Female	Post-secondary	Yes	Voluntary	No	Ignoranc		Positive	No	No	No	Positive	Positive	Negative	Negative	Negative	Positive	SW	14.5	4.2	5.77	39	23	179	0.41	0.94	36.6									60
Index case/partner	Non vaccinated	Non vaccinated	Teacher	50,000-100,000	1	Negative	Negative	38	2	4	Male	Post-secondary	Yes	Voluntary	No	Ignoranc		Positive	No	No	No	Positive	Positive	Negative	Negative	Positive	Positive	SW	13.6	6.5	5.5	30	18	276	0.18	0.54	45.1									65
Index case/Health care worker	Non vaccinated	Non vaccinated	Nurse	>100,000	1	Negative	Negative	39	2	4	Female	Post-secondary	Yes	Voluntary	No	Ignoranc		Positive	Yes	No	No	Negative	Positive	Negative	Negative	Positive	Positive	SW	12.6	5.3	4.27	15	40	219	0.59	1.04	37.5									83
House hold contact	Non vaccinated	Non vaccinated	Student	.	3	Negative	Negative	19	2	2	Female	.	.	.	No	Ignoranc		.	.	.	No	.	Negative	Negative	Negative	Negative	Negative	SW	12.8	5.1	4.78	48	18	231	0.25	0.38	40.8									46
Partner	Non vaccinated	Non vaccinated	Student	.	3	Negative	Negative	19	2	2	Female	Post-secondary	No	.	No	Ignoranc		.	Yes	No	No	Positive	Negative	Negative	Negative	Negative	Negative	SW	13.9	6.2	5.1	47	19	223	0.27	0.38	40.6									52
House hold contact	Non vaccinated	Non vaccinated	Student	.	3	Negative	Negative	19	2	2	Female	.	.	.	No	Ignoranc		.	.	.	No	.	Negative	Negative	Negative	Negative	Negative	SW	12.8	5.1	4.78	48	18	231	0.25	0.38	40.8									46
House hold contact	Non vaccinated	Non vaccinated	Student	.	3	Negative	Negative	20	2	2	Male	Post-secondary	No	.	No	Ignoranc		.	No	No	No	Don't know	Negative	Negative	Negative	Negative	Negative	SW	13.8	5.3	5.05	50	18	189	0.26	0.45	45									40
House hold contact	Non vaccinated	Non vaccinated	Student	.	3	Negative	Negative	20	2	2	Male	Post-secondary	No	.	No	Ignoranc		.	No	No	No	Don't know	Negative	Negative	Negative	Negative	Negative	SW	13.8	5.3	5.05	50	18	189	0.26	0.45	45									40
Partner	Non vaccinated	Non vaccinated	Business	50,000-100,000	2	Negative	Negative	27	2	3	Female	Post-secondary	No	.	No	Ignoranc		Negative	Yes	No	No	Positive	Negative	Negative	Negative	Negative	Negative	SW	15.1	4.3	5.88	34	24	189	0.41	0.83	38.7									61
Partner	Non vaccinated	Non vaccinated	Applicant	.	3	Negative	Negative	29	2	3	Female	Secondary	Yes	Voluntary	No	Ignoranc		Negative	No	No	No	Positive	Negative	Negative	Negative	Negative	Negative	SW	12.9	3.9	5.77	38	16	182	0.28	0.62	40.7									59
Partner	Non vaccinated	Non vaccinated	Applicant	.	3	Negative	Negative	31	2	3	Female	Post-secondary	Yes	Voluntary	No	Ignoranc		.	No	No	No	Positive	Negative	Negative	Negative	Negative	Negative	SW	14.1	7	4.99	34	31	231	0.43	0.95	41.9									62
Partner	Non vaccinated	Non vaccinated	Applicant	.	3	Negative	Negative	31	2	3	Female	Post-secondary	Yes	Voluntary	No	Ignoranc		.	Yes	No	No	Positive	Negative	Negative	Negative	Negative	Negative	SW	13.9	5.8	5.37	48	19	288	0.21	0.53	39.3									56
Partner	Non vaccinated	Non vaccinated	Elecrician	50,000-100,000	2	Negative	Negative	35	2	4	Male	Secondary	Yes	Voluntary	No	Ignoranc		Negative	Yes	No	No	Positive	Negative	Negative	Negative	Negative	Negative	SW	12.8	3.9	5.44	41	24	211	0.31	0.81	41.3									56
Partner	Non vaccinated	Non vaccinated	Administrative assistant	>100,000	1	Negative	Negative	38	2	4	Male	Post-secondary	Yes	Voluntary	No	Ignoranc		Negative	Yes	No	No	Positive	Negative	Negative	Negative	Negative	Negative	SW	16.3	4.7	5.67	61	25	206	0.33	0.96	51.2									28
Partner	Non vaccinated	Non vaccinated	Business	50,000-100,000	2	Negative	Negative	40	1	4	Female	Secondary	Yes	Voluntary	No	Ignoranc		Negative	Yes	No	.	Positive	Negative	Negative	Negative	Negative	Negative	SW	12.2	3.4	4.34	28	23	234	0.32	1.13	34.8									66
Health care worker	Non vaccinated	Non vaccinated	Nurse	>100,000	1	Negative	Negative	34	2	3	Female	Post-secondary	Yes	Voluntary	No	Fear of		.	Yes	No	No	Don't know	Negative	Negative	Negative	Negative	Positive	SW	14.8	5.5	5.78	42	24	256	0.3	0.82	43.4									55
Health care worker	Non vaccinated	Non vaccinated	Doctor	>100,000	1	Negative	Negative	27	2	3	Female	Post-secondary	Yes	Voluntary	No	Fear of		Negative	Yes	No	No	.	Negative	Negative	Negative	Negative	Negative	SW	14.1	7	4.99	34	19	231	0.27	0.56	41.9									62
Health care worker	Non vaccinated	Non vaccinated	Nurse	>100,000	1	Negative	Negative	28	2	3	Female	Post-secondary	Yes	Voluntary	No	Fear of		.	No	No	No	Don't know	Negative	Negative	Negative	Negative	Negative	SW	11.5	6	4.68	24	20	302	0.21	0.31	37.5									73
Health care worker	Non vaccinated	Non vaccinated	Doctor	>100,000	1	Negative	Negative	28	2	3	Female	Post-secondary	Yes	Voluntary	No	Fear of		Negative	No	No	No	Negative	Negative	Negative	Negative	Negative	Negative	SW	14.5	4.2	5.77	39	20	179	0.36	0.76	36.6									60
Health care worker	Non vaccinated	Non vaccinated	Nurse	>100,000	1	Negative	Negative	28	2	3	Female	Post-secondary	Yes	Voluntary	No	Fear of		Negative	No	No	No	Negative	Negative	Negative	Negative	Negative	Negative	SW					18
Health care worker	Non vaccinated	Non vaccinated	Doctor	>100,000	1	Negative	Negative	28	2	3	Female	Post-secondary	Yes	Voluntary	No	Fear of		Negative	No	No	No	Negative	Negative	Negative	Negative	Negative	Negative	SW					24
Health care worker	Non vaccinated	Non vaccinated	Doctor	>100,000	1	Negative	Negative	28	2	3	Female	Post-secondary	Yes	Voluntary	No	Fear of		Negative	No	No	No	Negative	Negative	Negative	Negative	Negative	Negative	SW					20
Health care worker	Non vaccinated	Non vaccinated	Nurse	>100,000	1	Negative	Negative	28	2	3	Female	Post-secondary	Yes	Voluntary	No	Fear of		Negative	No	No	No	Negative	Negative	Negative	Negative	Negative	Negative	SW					18
Health care worker	Non vaccinated	Non vaccinated	Doctor	>100,000	1	Negative	Negative	28	2	3	Female	Post-secondary	Yes	Voluntary	No	Fear of		Negative	No	No	No	Negative	Negative	Negative	Negative	Negative	Negative	SW					24
Health care worker	Non vaccinated	Non vaccinated	Nurse	>100,000	1	Negative	Negative	29	2	3	Male	Post-secondary	Yes	Voluntary	No	Fear of		Negative	Yes	No	No	Don't know	Negative	Negative	Negative	Negative	Negative	SW	14.5	4.6	4.95	51	26	354	0.2	0.42	39									49
Health care worker	Non vaccinated	Non vaccinated	Nurse	.	3	Negative	Negative	31	2	3	Female	Post-secondary	Yes	Voluntary	No	Fear of		.	Yes	No	No	Don't know	Negative	Negative	Negative	Negative	Negative	SW	11.7	3.4	4.17	42	23	229	0.32	0.71	37.2									21
Health care worker	Non vaccinated	Non vaccinated	Nurse	>100,000	1	Negative	Negative	32	2	3	Female	Post-secondary	Yes	Voluntary	No	Fear of		.	No	No	No	Don't know	Negative	Negative	Negative	Negative	Negative	SW	12.4	5.1	4.7	48	22	290	0.24	0.49	40.7									50
Health care worker	Non vaccinated	Non vaccinated	Doctor	>100,000	1	Negative	Negative	32	2	3	Female	Post-secondary	Yes	Antenatal	No	Fear of		Negative	Yes	No	No	Don't know	Negative	Negative	Negative	Negative	Negative	SW					24
Health care worker	Non vaccinated	Non vaccinated	Doctor	>100,000	1	Negative	Negative	32	2	3	Female	Post-secondary	Yes	Antenatal	No	Fear of		Negative	Yes	No	No	Don't know	Negative	Negative	Negative	Negative	Negative	SW					24
Health care worker	Non vaccinated	Non vaccinated	Lab scientist	>100,000	1	Negative	Negative	32	2	3	Female	Post-secondary	Yes	Antenatal	No	Fear of		Negative	Yes	No	No	Don't know	Negative	Negative	Negative	Negative	Negative	SW					23
Health care worker	Non vaccinated	Non vaccinated	Nurse	>100,000	1	Negative	Negative	33	2	3	Female	Post-secondary	Yes	Voluntary	No	Fear of		.	Yes	No	No	Don't know	Negative	Negative	Negative	Negative	Negative	SW	10.1	5	5.34	42	19	322	0.19	0.45	31.9									52
Health care worker	Non vaccinated	Non vaccinated	Doctor	>100,000	1	Negative	Negative	38	2	4	Male	Post-secondary	Yes	Voluntary	No	Fear of		Negative	Yes	No	No	Negative	Negative	Negative	Negative	Negative	Negative	SW	15.1	4.7	5.14	31	20	182	0.3	0.93	44.2									65
Health care worker	Non vaccinated	Non vaccinated	Nurse	>100,000	1	Negative	Negative	33	2	3	Female	Post-secondary	Yes	Voluntary	No	Finance		Negative	Yes	No	No	Negative	Negative	Positive	Negative	Negative	Negative	SW	12.4	4.5	4.03	53	24	372	0.21	0.48	36.5									43
House hold contact	Non vaccinated	Non vaccinated	Hair dresser	50,000-100,000	2	Negative	Negative	43	1	4	Female	Secondary	Yes	Ill health	No	Finance		Negative	Yes	No	No	Don't know	Negative	Positive	Negative	Negative	Negative	SW	13.4	4.8	4.21	55	38	172	0.71	1.68	38.8									41
Health care worker	Non vaccinated	Non vaccinated	Nurse	>100,000	1	Negative	Negative	32	2	3	Female	Post-secondary	Yes	Voluntary	No	Finance		Negative	Yes	No	No	Negative	Negative	Positive	Negative	Positive	Positive	SW	12.8	5.1	4.78	48	26	231	0.36	0.79	40.8									46
Partner	Non vaccinated	Non vaccinated	Driver	50,000-100,000	2	Negative	Negative	41	1	4	Male	Secondary	Yes	Voluntary	No	Finance		Negative	No	No	No	Positive	Negative	Positive	Negative	Negative	Positive	SW	14.8	4.1	4.88	54	27	292	0.25	0.92	42.9									50
Health care worker	Non vaccinated	Non vaccinated	Nurse	50,000-100,000	1	Negative	Negative	23	2	2	Female	Post-secondary	Yes	Voluntary	No	Finance		Negative	Yes	No	No	Negative	Negative	Negative	Negative	Negative	Positive	SW	12.3	3	4.24	49	15	114	0.42	0.73	36									51
House hold contact	Non vaccinated	Non vaccinated	Student	.	3	Negative	Negative	22	2	2	Male	Post-secondary	Yes	Voluntary	No	Finance		.	Yes	No	No	Don't know	Positive	Negative	Negative	Positive	Positive	SW	15.8	3.7	5.1	29	32	104	0.83	1.33	42.9									68
Health care worker	Non vaccinated	Non vaccinated	Nurse	>100,000	1	Negative	Negative	35	2	4	Female	Post-secondary	Yes	Voluntary	No	Finance		.	Yes	No	No	Negative	Positive	Negative	Negative	Positive	Positive	SW	13.4	4.8	4.41	37	36	306	0.38	0.78	39.3									52
Partner	Non vaccinated	Non vaccinated	Teacher		3	Negative	Negative	23	2	2	Female	Post-secondary	Yes	Antenatal	No	Finance		.	No	No	No	Positive	Negative	Negative	Negative	Negative	Negative	SW	11.8	4.8	4.9	37	33	204	0.52	0.57	39.5									57
Health care worker	Non vaccinated	Non vaccinated	Lab scientist	>100,000	1	Negative	Negative	24	2	2	Male	Post-secondary	Yes	Voluntary	No	Finance		.	No	No	No	.	Negative	Negative	Negative	Negative	Negative	SW	15.9	3.3	5.5	30	28	171	0.44	0.68	51.3									65
Partner	Non vaccinated	Non vaccinated	Student	.	3	Negative	Negative	24	2	2	Female	Post-secondary	Yes	Voluntary	No	Finance		Negative	No	No	No	Positive	Negative	Negative	Negative	Negative	Negative	SW	14.6	4.6	5.87	52	22	214	0.33	0.58	42.1									48
Partner	Non vaccinated	Non vaccinated	Student	.	3	Negative	Negative	24	2	2	Female	Post-secondary	Yes	Voluntary	No	Finance		.	No	No	No	Positive	Negative	Negative	Negative	Negative	Negative	SW	13.5	4.5	5.97	30	17	302	0.18	0.41	41.4									70
Health care worker	Non vaccinated	Non vaccinated	Nurse	>100,000	1	Negative	Negative	28	2	3	Female	Post-secondary	Yes	Voluntary	No	Finance		.	Yes	No	No	.	Negative	Negative	Negative	Negative	Negative	SW	11.4	5.8	6.27	46	26	302	0.28	0.48	37.5									73
Health care worker	Non vaccinated	Non vaccinated	Nurse	>100,000	1	Negative	Negative	28	2	3	Female	Post-secondary	Yes	Voluntary	No	Finance		Negative	No	No	No	Negative	Negative	Negative	Negative	Negative	Negative	SW					42
Partner	Non vaccinated	Non vaccinated	Student	.	3	Negative	Negative	28	2	3	Female	Post-secondary	Yes	Voluntary	No	Finance		Negative	Yes	No	No	Positive	Negative	Negative	Negative	Negative	Negative	SW	12	5.4	4.69	40	23	230	0.32	0.78	39.6									50
Health care worker	Non vaccinated	Non vaccinated	Nurse	>100,000	1	Negative	Negative	29	2	3	Female	Post-secondary	Yes	Voluntary	No	Finance		.	Yes	No	No	Don't know	Negative	Negative	Negative	Negative	Negative	SW	13.7	5.6	4.61	35	22	261	0.27	0.51	42.6									62
Health care worker	Non vaccinated	Non vaccinated	Nurse	>100,000	1	Negative	Negative	32	2	3	Female	Post-secondary	Yes	Voluntary	No	Finance		Negative	Yes	No	No	Negative	Negative	Negative	Negative	Negative	Negative	SW	12.2	6.8	4.41	38	22	341	0.21	0.49	36.2									60
Health care worker	Non vaccinated	Non vaccinated	Lab scientist	>100,000	1	Negative	Negative	34	2	3	Female	Post-secondary	Yes	Voluntary	No	Finance		Negative	Yes	No	No	Negative	Negative	Negative	Negative	Negative	Negative	SW	12.2	5.6	4.2	41	23	312	0.24	0.56	36									58
Partner	Non vaccinated	Non vaccinated	Epidemiologist	>100,000	1	Negative	Negative	34	2	3	Male	Post-secondary	Yes	Voluntary	No	Finance		Negative	No	No	No	Positive	Negative	Negative	Negative	Negative	Negative	SW	16.3	5	5.32	32	42	192	0.59	1.08	46.6									63
Health care worker	Non vaccinated	Non vaccinated	Nurse	>100,000	1	Negative	Negative	36	2	4	Male	Post-secondary	Yes	Voluntary	No	Finance		Negative	Yes	Yes	No	Negative	Negative	Negative	Negative	Negative	Negative	SW	12.9	5.2	5.09	56	21	165	0.34	1.08	43.2									37
Health care worker	Non vaccinated	Non vaccinated	Nurse	>100,000	1	Negative	Negative	36	2	4	Male	Post-secondary	Yes	Voluntary	No	Finance		Negative	Yes	Yes	No	Negative	Negative	Negative	Negative	Negative	Negative	SW	16.5	3.4	5.01	37.4	28	163	0.46	1.24	48.4									60
Health care worker	Non vaccinated	Non vaccinated	Nurse	>100,000	1	Negative	Negative	36	2	4	Male	Post-secondary	Yes	Voluntary	No	Finance		Negative	Yes	Yes	No	Negative	Negative	Negative	Negative	Negative	Negative	SW	15.5	4.7	5.04	48	26	162	0.43	1.16	45.8									52
Health care worker	Non vaccinated	Non vaccinated	Nurse	>100,000	1	Negative	Negative	36	2	4	Male	Post-secondary	Yes	Voluntary	No	Finance		Negative	Yes	Yes	No	Negative	Negative	Negative	Negative	Negative	Negative	SW	15.2	5	4.9	44	22	155	0.38	1.2	43.1									53
Health care worker	Non vaccinated	Non vaccinated	Nurse	>100,000	1	Negative	Negative	36	2	4	Male	Post-secondary	Yes	Voluntary	No	Finance		Negative	Yes	Yes	No	Negative	Negative	Negative	Negative	Negative	Negative	SW	16.6	5	5.74	40	21	192	0.29	0.93	47.9									58
Health care worker	Non vaccinated	Non vaccinated	Nurse	>100,000	1	Negative	Negative	36	2	4	Male	Post-secondary	Yes	Voluntary	No	Finance		Negative	Yes	Yes	No	Negative	Negative	Negative	Negative	Negative	Negative	SW	14.4	4.3	5.06	49	28	189	0.4	1.07	47.7									42
Health care worker	Non vaccinated	Non vaccinated	Nurse	>100,000	1	Negative	Negative	36	2	4	Male	Post-secondary	Yes	Voluntary	No	Finance		Negative	Yes	Yes	No	Negative	Negative	Negative	Negative	Negative	Negative	SW	16.6	5	5.7	31	26	167	0.42	1.12	48.2									67
Health care worker	Non vaccinated	Non vaccinated	Nurse	>100,000	1	Negative	Negative	36	2	4	Female	Post-secondary	Yes	Voluntary	No	Finance		Negative	Yes	Yes	No	Negative	Negative	Negative	Negative	Negative	Negative	SW					22
Partner	Non vaccinated	Non vaccinated	Business	>100,000	1	Negative	Negative	45	1	5	Male	Post-secondary	Yes	Voluntary	No	Finance		Negative	No	No	No	Positive	Negative	Negative	Negative	Negative	Negative	SW					25
Partner	Non vaccinated	Non vaccinated	Business	>100,000	1	Negative	Negative	45	1	5	Male	Post-secondary	Yes	Voluntary	No	Finance		Negative	No	No	No	Positive	Negative	Negative	Negative	Negative	Negative	SW					25
House hold contact	Non vaccinated	Non vaccinated	Farmer	<50,000	2	Negative	Negative	49	1	5	Female	Primary	No	.	No	Finance		.	Yes	No	No	Don't know	Negative	Negative	Negative	Negative	Negative	SW	13.5	4.7	4.86	34	23	144	0.52	1.9	38.9									63
sAb pos no vaccine	Non vaccinated	Non vaccinated	Student	.	3	Negative	Negative	19	2	2	Male	Post-secondary	Yes	Blood donation	No	Ignoranc		Negative	No	No	No	Don't know	Negative	Positive	Negative	Negative	Negative	SW	15.3	4.5	4.33	46	23	197	0.32	0.48	45.3									48
sAb pos no vaccine	Non vaccinated	Non vaccinated	Student	.	3	Negative	Negative	19	2	2	Female	Post-secondary	Yes	Blood donation	No	Ignoranc		Negative	No	No	No	.	Negative	Positive	Negative	Negative	Negative	SW	13.5	4	4.65	30	16	210	0.25	0.35	39.3									70
House hold contact	Non vaccinated	Non vaccinated	Student	.	3	Negative	Negative	20	2	2	Female	Post-secondary	Yes	Blood donation	No	Ignoranc		Negative	No	No	No	Don't know	Negative	Positive	Negative	Negative	Negative	SW	12.6	4.3	3.95	44	22	207	0.34	0.46	42.8									50
sAb pos no vaccine	Non vaccinated	Non vaccinated	Student	.	3	Negative	Negative	21	2	2	Male	Post-secondary	Yes	Blood donation	No	Ignoranc		Negative	No	No	No	Don't know	Negative	Positive	Negative	Negative	Negative	SW	15.6	4.3	4.95	35	19	203	0.25	0.49	44.7									63
sAb pos no vaccine	Non vaccinated	Non vaccinated	Student	.	3	Negative	Negative	21	2	2	Male	Post-secondary	Yes	Voluntary	No	Ignoranc		Negative	Yes	No	No	Don't know	Negative	Positive	Negative	Negative	Negative	SW	14.8	4.6	3.78	42	23	233	0.27	0.41	41.6									57
sAb pos no vaccine	Non vaccinated	Non vaccinated	Student	.	3	Negative	Negative	23	2	2	Male	Post-secondary	No	.	No	Ignoranc		.	No	No	No	Don't know	Negative	Positive	Negative	Negative	Negative	SW	14.8	3.8	4.56	48	25	245	0.28	0.45	39.4									51
sAb pos no vaccine	Non vaccinated	Non vaccinated	Nurse	50,000-100,000	1	Negative	Negative	28	2	3	Female	Post-secondary	Yes	Voluntary	No	Ignoranc		Negative	Yes	No	No	Don't know	Negative	Positive	Negative	Negative	Negative	SW	13.1	4.1	4.23	46	31	213	0.47	0.77	40.3									48
sAb pos no vaccine	Non vaccinated	Non vaccinated	Nurse	50,000-100,000	1	Negative	Negative	34	2	3	Female	Post-secondary	Yes	Voluntary	No	Ignoranc		Negative	Yes	No	No	Don't know	Negative	Positive	Negative	Negative	Negative	SW	13.2	3.5	5.22	48	31	234	0.43	0.96	41.9									50
House hold contact	Non vaccinated	Non vaccinated	Student	.	3	Negative	Negative	20	2	2	Female	.	Yes	Ill health	No	Ignoranc		.	No	No	No	.	Negative	Positive	Negative	Negative	Positive	SW	14	5.8	4.13	47	27	157	0.55	0.66	39.5									49
House hold contact	Non vaccinated	Non vaccinated	Student	.	3	Negative	Negative	20	2	2	Male	Post-secondary	Yes	Voluntary	No	Ignoranc		.	Yes	No	No	Negative	Negative	Positive	Negative	Negative	Positive	SW					19													46
House hold contact	Non vaccinated	Non vaccinated	Student	.	3	Negative	Negative	21	2	2	Female	Post-secondary	Yes	Voluntary	No	Ignoranc		.	Yes	No	No	Don't know	Negative	Positive	Negative	Negative	Positive	SW	14.1	4.8	4.84	40	15	210	0.23	0.36	39.4									52
Partner	Non vaccinated	Non vaccinated	Applicant	.	3	Negative	Negative	29	2	3	Female	Post-secondary	Yes	Blood donation	No	Ignoranc		Negative	No	No	No	Don't know	Negative	Positive	Negative	Negative	Positive	SW	13.8	4.4	4.96	38	16	237	0.22	0.43	34.1									49
House hold contact	Non vaccinated	Non vaccinated	Student	.	3	Negative	Negative	22	2	2	Female	Post-secondary	Yes	Voluntary	No	Ignoranc		.	Yes	No	No	Don't know	Negative	Negative	Negative	Negative	Positive	SW	10.3	6.3	4.56	42	20	168	0.38	0.62	36.1									53
House hold contact	Non vaccinated	Non vaccinated	Student	.	3	Negative	Negative	24	2	2	Female	Post-secondary	Yes	Voluntary	No	Ignoranc		.	Yes	No	No	Don't know	Negative	Negative	Negative	Negative	Positive	SW	11.4	5.8	6.27	46	22	302	0.23	0.44	37.5									73
House hold contact	Non vaccinated	Non vaccinated	.	.	3	Negative	Negative	31	2	3	Female	Post-secondary	Yes	Voluntary	No	Ignoranc		Negative	No	No	No	Don't know	Negative	Negative	Negative	Negative	Positive	SW	9.5	5	4.39	45	23	334	0.22	0.62	33.7									48
House hold contact	Non vaccinated	Non vaccinated	Retired gendarme	>100,000	1	Negative	Negative	62	1	5	Male	Post-secondary	Yes	Voluntary	No	Ignoranc		Negative	Yes	No	No	Negative	Negative	Negative	Negative	Negative	Positive	SW	14	5.7	4.7	40	26	216	0.33	1.56	41.6									58
House hold contact	Non vaccinated	Non vaccinated	Farmer	<50,000	2	Negative	Negative	65	1	5	Female	.	No	.	No	Ignoranc		.	No	No	No	Don't know	Negative	Negative	Negative	Negative	Positive	SW	12.7	6.2	5.46	40	22	242	0.29	1.26	39.2									55
Partner	Non vaccinated	Non vaccinated	Hotel waitress		2	Negative	Negative	21	2	2	Female	Secondary	Yes	Voluntary	No	Ignoranc		.	Yes	No	No	Positive	Positive	Negative	Negative	Negative	Positive	SW	12.9	4.5	4.56	51	35	189	0.6	0.63	42.5									41
House hold contact	Non vaccinated	Non vaccinated	Volunteer	<50,000	2	Negative	Negative	24	2	2	Female	Post-secondary	Yes	Voluntary	No	Ignoranc		.	No	No	No	Don't know	Positive	Negative	Negative	Positive	Positive	SW	13.2	6	4.48	62	43	283	0.49	0.64	38.8									34
House hold contact	Non vaccinated	Non vaccinated	Volunteer	<50,000	2	Negative	Negative	24	2	2	Female	Post-secondary	Yes	Voluntary	No	Ignoranc		.	No	No	No	Don't know	Positive	Negative	Negative	Positive	Positive	SW	13.2	6	4.48	62	43	283	0.49	0.64	38.8									34
House hold contact	Non vaccinated	Non vaccinated	Student	.	3	Negative	Negative	28	2	3	Female	Secondary	No	.	No	Ignoranc		.	No	No	No	.	Positive	Negative	Negative	Positive	Positive	SW	14.7	5.2	5.11	56	24	221	0.35	0.66	42.6									37
House hold contact	Non vaccinated	Non vaccinated	Student	.	3	Negative	Negative	28	2	3	Female	Secondary	No	.	No	Ignoranc		.	No	No	No	.	Positive	Negative	Negative	Positive	Positive	SW	14.7	5.2	5.11	56	24	221	0.35	0.66	42.6									37
Partner	Non vaccinated	Non vaccinated	House wife	.	3	Negative	Negative	32	2	3	Female	Post-secondary	Yes	Antenatal	No	Ignoranc		Positive	No	No	.	Positive	Positive	Negative	Negative	Positive	Positive	SW	12.7	6.8	4.99	44	17	316	0.17	0.42	41.3									47
Index case/partner	Non vaccinated	Non vaccinated	Business	>100,000	1	Negative	Negative	38	2	4	Female	Primary	Yes	Blood donation	No	Ignoranc		Positive	No	No	No	Positive	Positive	Negative	Negative	Negative	Positive	SW	11.6	7.5	4.14	31	27	194	0.45	0.85	33.1									64
House hold contact	Non vaccinated	Non vaccinated	Farmer	50,000-100,000	2	Negative	Negative	40	1	4	Male	Primary	Yes	Administrative	No	Ignoranc		Negative	Yes	No	No	Don't know	Positive	Negative	Negative	Positive	Positive	SW	13.3	4.1	4.12	41	36	130	0.74	2.02	41.3									68
House hold contact	Non vaccinated	Non vaccinated	Student	.	3	Negative	Negative	16	2	2	Male	Post-secondary	Yes	Voluntary	No	Ignoranc		.	Yes	No	No	Don't know	Negative	Negative	Negative	Negative	Negative	SW					32
House hold contact	Non vaccinated	Non vaccinated	Student	.	3	Negative	Negative	16	2	2	Male	Post-secondary	Yes	Voluntary	No	Ignoranc		.	Yes	No	No	Don't know	Negative	Negative	Negative	Negative	Negative	SW					32
House hold contact	Non vaccinated	Non vaccinated	Student	.	3	Negative	Negative	20	2	2	Female	Post-secondary	Yes	Voluntary	No	Ignoranc		.	No	No	No	Don't know	Negative	Negative	Negative	Negative	Negative	SW	12.9	4.6	5.88	46	19	234	0.26	0.47	41.9									50
House hold contact	Non vaccinated	Non vaccinated	Student	.	3	Negative	Negative	20	2	2	Male	Secondary	Yes	Voluntary	No	Ignoranc		.	No	No	No	.	Negative	Negative	Negative	Negative	Negative	SW	14.3	5.2	4.9	40	18	256	0.19	0.34	43.9									59
House hold contact	Non vaccinated	Non vaccinated	Student	.	3	Negative	Negative	20	2	2	Female	.	Yes	Ill health	No	Ignoranc		.	No	No	No	.	Negative	Negative	Negative	Negative	Negative	SW	14	5.8	4.13	47	27	157	0.55	0.66	39.5									49
House hold contact	Non vaccinated	Non vaccinated	Student	.	3	Negative	Negative	20	2	2	Male	Post-secondary	Yes	Voluntary	No	Ignoranc		.	Yes	No	No	Negative	Negative	Negative	Negative	Negative	Negative	SW					19													46
House hold contact	Non vaccinated	Non vaccinated	Student	.	3	Negative	Negative	20	2	2	Female	Post-secondary	Yes	Voluntary	No	Ignoranc		.	No	No	No	Don't know	Negative	Negative	Negative	Negative	Negative	SW	12.9	4.6	5.88	46	19	234	0.26	0.47	41.9									50
House hold contact	Non vaccinated	Non vaccinated	Student	.	3	Negative	Negative	20	2	2	Male	Secondary	Yes	Voluntary	No	Ignoranc		.	No	No	No	.	Negative	Negative	Negative	Negative	Negative	SW	14.3	5.2	4.9	40	18	256	0.19	0.34	43.9									59
House hold contact	Non vaccinated	Non vaccinated	Student	.	3	Negative	Negative	21	2	2	Female	Post-secondary	Yes	Voluntary	No	Ignoranc		.	Yes	No	No	Don't know	Negative	Negative	Negative	Negative	Negative	SW	14.1	4.8	4.84	40	15	210	0.23	0.36	39.4									52
Partner	Non vaccinated	Non vaccinated	Student	.	3	Negative	Negative	21	2	2	Female	Post-secondary	No	Voluntary	No	Ignoranc		Negative	No	No	No	Positive	Negative	Negative	Negative	Negative	Negative	SW	13.2	4.9	5.67	32	18	190	0.31	0.5	39.2									64
Partner	Non vaccinated	Non vaccinated	Student	.	3	Negative	Negative	22	2	2	Female	Post-secondary	Yes	Voluntary	No	Ignoranc		.	Yes	No	No	Positive	Negative	Negative	Negative	Negative	Negative	SW	13.8	4.6	5.39	42	26	233	0.36	0.63	41.3									51
Partner	Non vaccinated	Non vaccinated	Hair dresser	50,000-100,000	2	Negative	Negative	22	2	2	Female	Secondary	Yes	Voluntary	No	Ignoranc		.	Yes	No	No	Positive	Negative	Negative	Negative	Negative	Negative	SW	13.9	3.9	4.88	42	17	178	0.31	0.51	40.1									55
House hold contact	Non vaccinated	Non vaccinated	Student	.	3	Negative	Negative	23	2	2	Female	Post-secondary	Yes	Voluntary	No	Ignoranc		.	Yes	No	No	Don't know	Negative	Negative	Negative	Negative	Negative	SW	11.7	4.8	3.94	60	12	294	0.13	0.25	34									35
House hold contact	Non vaccinated	Non vaccinated	Student	.	3	Negative	Negative	23	2	2	Male	Post-secondary	Yes	Voluntary	No	Ignoranc		.	Yes	No	No	Negative	Negative	Negative	Negative	Negative	Negative	SW	17.2	6.8	5.62	51	19	230	0.22	0.41	47.9									46
Partner	Non vaccinated	Non vaccinated	Teacher	50,000-100,000	1	Negative	Negative	23	2	2	Male	Post-secondary	Yes	Voluntary	No	Ignoranc		.	Yes	No	No	Positive	Negative	Negative	Negative	Negative	Negative	SW	14.8	5.9	5.22	54	21	196	0.29	0.64	46.5									41
Partner	Non vaccinated	Non vaccinated	Student		3	Negative	Negative	23	2	2	Female	Post-secondary	Yes	Voluntary	No	Ignoranc			Yes	No	No	Positive	Negative	Negative	Negative	Negative	Negative	SW	13.5	4.8	5.23	40	28	279	0.3	0.46	42									60
Partner	Non vaccinated	Non vaccinated	Student	.	3	Negative	Negative	24	2	2	Female	Post-secondary	Yes	Voluntary	No	Ignoranc		Negative	No	No	No	Positive	Negative	Negative	Negative	Negative	Negative	SW	13.5	4.5	5.23	34	21	210	0.32	0.54	40.3									66
House hold contact	Non vaccinated	Non vaccinated	Applicant	.	3	Negative	Negative	25	2	3	Male	Post-secondary	No	.	No	Ignoranc		.	Yes	No	Yes	Don't know	Negative	Negative	Negative	Negative	Negative	SW	11.5	4.5	4.47	44	32	205	0.42	0.75	34.7									48
House hold contact	Non vaccinated	Non vaccinated	Student		3	Negative	Negative	25	2	3	Male	Post-secondary	Yes	Voluntary	No	Ignoranc			Yes	No	No	Don't know	Negative	Negative	Negative	Negative	Negative	SW	16.9	5	5.23	35	28	279	0.3	0.46	43.7									65
Partner	Non vaccinated	Non vaccinated	Student	.	3	Negative	Negative	25	2	3	Female	Post-secondary	Yes	Voluntary	No	Ignoranc		.	No	No	No	Positive	Negative	Negative	Negative	Negative	Negative	SW	14.1	4.9	5.22	36	17	299	0.18	0.41	39.3									60
Partner	Non vaccinated	Non vaccinated	Business	50,000-100,000	2	Negative	Negative	25	2	3	Female	Secondary	Yes	Voluntary	No	Ignoranc		.	Yes	No	No	Positive	Negative	Negative	Negative	Negative	Negative	SW	14.2	6.8	5.01	41	17	242	0.23	0.51	41.7									55
Partner	Non vaccinated	Non vaccinated	Student	.	3	Negative	Negative	26	2	3	Female	Post-secondary	Yes	Antenatal	No	Ignoranc		Negative	No	No	No	Positive	Negative	Negative	Negative	Negative	Negative	SW	12	7.2	3.84	23	17	195	0.28	0.76	35									73
House hold contact	Non vaccinated	Non vaccinated	Student	.	3	Negative	Negative	27	2	3	Male	Post-secondary	Yes	Voluntary	No	Ignoranc		Negative	No	No	Yes	Don't know	Negative	Negative	Negative	Negative	Negative	SW					27													65
House hold contact	Non vaccinated	Non vaccinated	Applicant	.	3	Negative	Negative	28	2	3	Male	Post-secondary	Yes	Voluntary	No	Ignoranc		Negative	Yes	No	No	Don't know	Negative	Negative	Negative	Negative	Negative	SW
Partner	Non vaccinated	Non vaccinated	Business	>100,000	1	Negative	Negative	28	2	3	Male	Post-secondary	Yes	Voluntary	No	Ignoranc		.	Yes	No	No	Positive	Negative	Negative	Negative	Negative	Negative	SW	14.2	3.2	5.45	49	23	189	0.33	0.74	46.3									41
Partner	Non vaccinated	Non vaccinated	Business	50,000-100,000	2	Negative	Negative	28	2	3	Female	Secondary	Yes	Pre-marital	No	Ignoranc		Negative	Yes	No	No	Negative	Negative	Negative	Negative	Negative	Negative	SW	12.9	4.7	4.44	57	23	168	0.44	0.84	37.5									42
House hold contact	Non vaccinated	Non vaccinated	Business	50,000-100,000	2	Negative	Negative	30	2	3	Male	Post-secondary	Yes	Blood donation	No	Ignoranc		Negative	Yes	No	No	Don't know	Negative	Negative	Negative	Negative	Negative	SW					19
House hold contact	Non vaccinated	Non vaccinated	Business	<50,000	2	Negative	Negative	30	2	3	Female	Secondary	Yes	Voluntary	No	Ignoranc		Negative	No	No	Yes	Don't know	Negative	Negative	Negative	Negative	Negative	SW					25													65
Partner	Non vaccinated	Non vaccinated	Teacher	50,000-100,000	1	Negative	Negative	30	2	3	Female	Post-secondary	Yes	Voluntary	No	Ignoranc		.	No	No	No	Positive	Negative	Negative	Negative	Negative	Negative	SW	133	4	4.72	32	28	246	0.37	0.8	3.4									68
Partner	Non vaccinated	Non vaccinated	Farmer	50,000-100,000	2	Negative	Negative	30	2	3	Male	Primary	No	.	No	Ignoranc		.	Yes	No	No	Positive	Negative	Negative	Negative	Negative	Negative	SW	16.6	5.9	5.58	55	25	71	0.95	2.93	49									38
Partner	Non vaccinated	Non vaccinated	Student	.	3	Negative	Negative	31	2	3	Female	Post-secondary	Yes	Voluntary	No	Ignoranc		.	Yes	No	No	Positive	Negative	Negative	Negative	Negative	Negative	SW	12.8	7	4.33	33	28	223	0.41	0.85	37.6									64
Partner	Non vaccinated	Non vaccinated	Business	50,000-100,000	2	Negative	Negative	31	2	3	Male	Secondary	Yes	Voluntary	No	Ignoranc		.	Yes	No	No	Positive	Negative	Negative	Negative	Negative	Negative	SW	16.9	3.8	5.99	40	22	219	0.27	0.76	40.4									56
Partner	Non vaccinated	Non vaccinated	Business	50,000-100,000	2	Negative	Negative	33	2	3	Male	Post-secondary	Yes	Voluntary	No	Ignoranc		Negative	Yes	No	No	Positive	Negative	Negative	Negative	Negative	Negative	SW	17.6	4.3	5.16	47	32	210	0.41	1.01	49.4									49
Partner	Non vaccinated	Non vaccinated	Business	50,000-100,000	2	Negative	Negative	33	2	3	Male	Post-secondary	Yes	Voluntary	No	Ignoranc		.	Yes	No	No	Positive	Negative	Negative	Negative	Negative	Negative	SW					21
Partner	Non vaccinated	Non vaccinated	Engineer	>100,000	1	Negative	Negative	34	2	3	Male	Secondary	Yes	Voluntary	No	Ignoranc		.	Yes	No	No	Positive	Negative	Negative	Negative	Negative	Negative	SW	13.1	4.7	5.19	45	23	185	0.34	1.03	40.8									55
Partner	Non vaccinated	Non vaccinated	Pastor		2	Negative	Negative	35	2	4	Male	Post-secondary	Yes	Pre-marital	No	Ignoranc		Negative	No	No	No	Positive	Negative	Negative	Negative	Negative	Negative	SW	14.1	6.5	4.82	50	35	137	0.69	1.79	45									42
Partner	Non vaccinated	Non vaccinated	Business	50,000-100,000	2	Negative	Negative	36	2	4	Male	Post-secondary	Yes	Voluntary	No	Ignoranc		Negative	Yes	No	No	Positive	Negative	Negative	Negative	Negative	Negative	SW	15.6	5.2	4.88	36	33	233	0.38	1	32.8									62
House hold contact	Non vaccinated	Non vaccinated	Teacher	.	3	Negative	Negative	40	1	4	Female	Post-secondary	Yes	Voluntary	No	Ignoranc		Negative	No	No	No	Negative	Negative	Negative	Negative	Negative	Negative	SW	12.9	4.2	4.46	40	21	255	0.27	0.66	37.4									57
Partner	Non vaccinated	Non vaccinated	Business	>100,000	1	Negative	Negative	40	1	4	Male	Secondary	Yes	Voluntary	No	Ignoranc		Negative	Yes	No	No	Positive	Negative	Negative	Negative	Negative	Negative	SW	15.6	4.3	5.34	56	25	196	0.34	1.17	45.9									40
Partner	Non vaccinated	Non vaccinated	Lab technician	>100,000	1	Negative	Negative	41	1	4	Male	Post-secondary	Yes	Voluntary	No	Ignoranc		Negative	Yes	No	No	Positive	Negative	Negative	Negative	Negative	Negative	SW	15.1	3.2	4.9	38	29	205	0.38	1.1	43.9									59
Partner	Non vaccinated	Non vaccinated	Business	50,000-100,000	2	Negative	Negative	41	1	4	Male	Secondary	Yes	Voluntary	No	Ignoranc		.	Yes	No	No	Positive	Negative	Negative	Negative	Negative	Negative	SW	13.7	3.8	5.16	37	36	173	0.56	1.53	42.5									52
Partner	Non vaccinated	Non vaccinated	Business	50,000-100,000	2	Negative	Negative	41	1	4	Male	Secondary	Yes	Voluntary	No	Ignoranc		.	Yes	No	No	Positive	Negative	Negative	Negative	Negative	Negative	SW	14.7	7.3	5.88	35	25	245	0.28	0.87	41.9									60
Partner	Non vaccinated	Non vaccinated	Poultry farmer	50,000-100,000	2	Negative	Negative	42	1	4	Male	Post-secondary	Yes	Voluntary	No	Ignoranc		.	Yes	No	No	Positive	Negative	Negative	Negative	Negative	Negative	SW
Partner	Non vaccinated	Non vaccinated	Poultry farmer	50,000-100,000	2	Negative	Negative	42	1	4	Male	Post-secondary	Yes	Voluntary	No	Ignoranc		.	Yes	No	No	Positive	Negative	Negative	Negative	Negative	Negative	SW
House hold contact	Non vaccinated	Non vaccinated	Teacher	50,000-100,000	1	Negative	Negative	49	1	5	Female	Post-secondary	Yes	Antenatal	No	Ignoranc		.	Yes	No	No	Negative	Negative	Negative	Negative	Negative	Negative	SW	11.9	4.7	3.72	50	45	237	0.61	1.53	34.1									49
House hold contact	Non vaccinated	Non vaccinated	Farmer	<50,000	2	Negative	Negative	60	1	5	Female	Primary	No	.	No	Ignoranc		.	No	No	No	Don't know	Negative	Negative	Negative	Negative	Negative	SW	14.9	5.9	5.16	46	32	235	0.44	1.63	43.7									48
House hold contact	Non vaccinated	Non vaccinated	Farmer	<50,000	2	Negative	Negative	65	1	5	Male	Didnot go to school	No	.	No	Ignoranc		.	Yes	No	No	Don't know	Negative	Negative	Negative	Negative	Negative	SW	14	4.9	4.65	45.4	22	194	0.3	1.65	41.5									46
sAb pos no vaccine	Non vaccinated	Non vaccinated	Business	<50,000	2	Negative	Negative	37	2	4	Male	Post-secondary	Yes	Voluntary	No	Negligen		Negative	Yes	No	No	Positive	Negative	Positive	Negative	Negative	Negative	SW	14.8	4.1	4.78	44	19	212	0.24	0.72	39.6									58
Health care worker	Non vaccinated	Non vaccinated	Nurse	>100,000	1	Negative	Negative	40	1	4	Female	Post-secondary	Yes	Voluntary	No	Negligen		Negative	Yes	No	No	Don't know	Negative	Positive	Negative	Negative	Negative	SW	14.1	7.9	5.02	46	26	246	0.34	0.92	42.2									51
Health care worker	Non vaccinated	Non vaccinated	Nurse	>100,000	1	Negative	Negative	34	2	3	Female	Post-secondary	Yes	Voluntary	No	Negligen		.	Yes	No	No	Don't know	Negative	Positive	Negative	Negative	Positive	SW	14.2	6.8	5.01	41	30	242	0.39	0.81	41.7									55
Health care worker	Non vaccinated	Non vaccinated	Nurse	>100,000	1	Negative	Negative	37	2	4	Female	Post-secondary	Yes	Voluntary	No	Negligen		Negative	Yes	No	No	Negative	Negative	Negative	Negative	Negative	Positive	SW	13.6	3.5	4.48	53	27	197	0.44	1.16	39.5									43
Health care worker	Non vaccinated	Non vaccinated	Nurse	>100,000	1	Negative	Negative	39	2	4	Male	Post-secondary	Yes	Voluntary	No	Negligen		Negative	No	No	No	Negative	Negative	Negative	Negative	Negative	Positive	SW	12.9	5.2	5.09	56	17	165	0.27	0.97	43.2									37
Health care worker	Non vaccinated	Non vaccinated	Nurse	>100,000	1	Negative	Negative	41	1	4	Male	Post-secondary	Yes	Voluntary	No	Negligen		Negative	No	No	No	Negative	Negative	Negative	Negative	Negative	Positive	SW	14.2	7.1	5.24	49	24	163	0.4	1.23	45.2									41
Health care worker	Non vaccinated	Non vaccinated	Nurse	>100,000	1	Negative	Negative	41	1	4	Male	Post-secondary	Yes	Voluntary	No	Negligen		Negative	No	No	No	Negative	Negative	Negative	Negative	Negative	Positive	SW	14.2	3.5	5.23	41	24	190	0.34	1.06	44.6									56
Health care worker	Non vaccinated	Non vaccinated	Nurse	>100,000	1	Negative	Negative	32	2	3	Female	Post-secondary	Yes	Voluntary	No	Negligen		Positive	No	No	.	.	Positive	Negative	Negative	Positive	Positive	SW	12.2	9.3	4.81	30	24	384	0.2	0.53	41.4									65
Health care worker	Non vaccinated	Non vaccinated	Nurse	>100,000	1	Negative	Negative	41	1	4	Male	Post-secondary	Yes	Voluntary	No	Negligen		Negative	No	No	No	Negative	Positive	Negative	Negative	Positive	Positive	SW	14.8	5.1	5.32	49	34	162	0.57	1.52	43.4									38
Health care worker	Non vaccinated	Non vaccinated	Nurse	>100,000	1	Negative	Negative	41	1	4	Male	Post-secondary	Yes	Voluntary	No	Negligen		Negative	No	No	No	Negative	Positive	Negative	Negative	Positive	Positive	SW	14.6	4.7	5.31	62	34	169	0.54	1.46	46.9									30
Health care worker	Non vaccinated	Non vaccinated	Doctor	>100,000	1	Negative	Negative	41	1	4	Female	Post-secondary	Yes	Voluntary	No	Negligen		.	No	No	No	Negative	Positive	Negative	Negative	Negative	Positive	SW					25
Health care worker	Non vaccinated	Non vaccinated	Student	.	3	Negative	Negative	20	2	2	Female	Post-secondary	No	.	No	Negligen		.	Yes	No	No	Don't know	Negative	Negative	Negative	Negative	Negative	SW	13.4	6.1	4.21	48	22	307	0.23	0.35	40.2									42
Health care worker	Non vaccinated	Non vaccinated	Student	.	3	Negative	Negative	22	2	2	Female	Post-secondary	Yes	Voluntary	No	Negligen		Negative	Yes	No	No	Don't know	Negative	Negative	Negative	Negative	Negative	SW	13.4	6.1	4.21	48	21	350	0.19	0.38	38.5									52
Health care worker	Non vaccinated	Non vaccinated	Doctor	>100,000	1	Negative	Negative	26	2	3	Female	Post-secondary	Yes	Antenatal	No	Negligen		Negative	No	No	No	Don't know	Negative	Negative	Negative	Negative	Negative	SW	12	5.4	4.69	40	23	230	0.32	0.6	39.6									50
Health care worker	Non vaccinated	Non vaccinated	Doctor	>100,000	1	Negative	Negative	26	2	3	Female	Post-secondary	Yes	Antenatal	No	Negligen		Negative	No	No	No	Don't know	Negative	Negative	Negative	Negative	Negative	SW					23
Health care worker	Non vaccinated	Non vaccinated	Doctor	>100,000	1	Negative	Negative	26	2	3	Female	Post-secondary	Yes	Antenatal	No	Negligen		Negative	No	No	No	Don't know	Negative	Negative	Negative	Negative	Negative	SW					23
Health care worker	Non vaccinated	Non vaccinated	Doctor	>100,000	1	Negative	Negative	26	2	3	Female	Post-secondary	Yes	Antenatal	No	Negligen		Negative	No	No	No	Don't know	Negative	Negative	Negative	Negative	Negative	SW					21
Health care worker	Non vaccinated	Non vaccinated	Lab scientist	>100,000	1	Negative	Negative	28	2	3	Female	Post-secondary	Yes	Voluntary	No	Negligen		Negative	No	No	No	Negative	Negative	Negative	Negative	Negative	Negative	SW					42
Health care worker	Non vaccinated	Non vaccinated	Lab technician	>100,000	1	Negative	Negative	29	2	3	Female	Post-secondary	Yes	Voluntary	No	Negligen		Negative	Yes	No	No	Negative	Negative	Negative	Negative	Negative	Negative	SW	10.5	6.8	5.44	53	24	339	0.23	0.38	36.9									40
Health care worker	Non vaccinated	Non vaccinated	Doctor	>100,000	1	Negative	Negative	29	2	3	Female	Post-secondary	Yes	Antenatal	No	Negligen		Negative	Yes	No	No	Don't know	Negative	Negative	Negative	Negative	Negative	SW	13.9	3.9	4.88	42	30	178	0.54	1.02	40.1									55
Health care worker	Non vaccinated	Non vaccinated	Doctor	>100,000	1	Negative	Negative	29	2	3	Female	Post-secondary	Yes	Antenatal	No	Negligen		Negative	Yes	No	No	Don't know	Negative	Negative	Negative	Negative	Negative	SW					35
Health care worker	Non vaccinated	Non vaccinated	Doctor	>100,000	1	Negative	Negative	29	2	3	Female	Post-secondary	Yes	Antenatal	No	Negligen		Negative	Yes	No	No	Don't know	Negative	Negative	Negative	Negative	Negative	SW					30
Health care worker	Non vaccinated	Non vaccinated	Doctor	>100,000	1	Negative	Negative	29	2	3	Female	Post-secondary	Yes	Antenatal	No	Negligen		.	Yes	No	No	Don't know	Negative	Negative	Negative	Negative	Negative	SW					35
Health care worker	Non vaccinated	Non vaccinated	Nurse	>100,000	1	Negative	Negative	30	2	3	Female	Post-secondary	Yes	Voluntary	No	Negligen		.	Yes	No	No	Don't know	Negative	Negative	Negative	Negative	Negative	SW	12.8	4.1	5.12	34	19	191	0.32	0.72	39.3									62
Health care worker	Non vaccinated	Non vaccinated	Nurse	>100,000	1	Negative	Negative	30	2	3	Female	Post-secondary	Yes	Voluntary	No	Negligen		.	No	No	No	Don't know	Negative	Negative	Negative	Negative	Negative	SW	13.8	6.2	4.95	39	52	281	0.6	0.81	43.5									58
Health care worker	Non vaccinated	Non vaccinated	Nurse	>100,000	1	Negative	Negative	30	2	3	Female	Post-secondary	Yes	Antenatal	No	Negligen		Negative	No	No	No	Negative	Negative	Negative	Negative	Negative	Negative	SW	13.5	6.5	4.64	45	54	306	0.57	0.81	39.3									52
Health care worker	Non vaccinated	Non vaccinated	Nurse	>100,000	1	Negative	Negative	31	2	3	Female	Post-secondary	Yes	Voluntary	No	Negligen		Negative	Yes	No	No	Don't know	Negative	Negative	Negative	Negative	Negative	SW	13.2	6.4	4.63	51	28	606	0.15	0.25	38.6									46
Health care worker	Non vaccinated	Non vaccinated	Doctor	>100,000	1	Negative	Negative	32	2	3	Male	Post-secondary	Yes	Voluntary	No	Negligen		Negative	Yes	No	No	Negative	Negative	Negative	Negative	Negative	Negative	SW	14.4	5.2	4.45	45	31	270	0.31	0.67	41.2									51
Health care worker	Non vaccinated	Non vaccinated	Lab scientist	>100,000	1	Negative	Negative	32	2	3	Female	Post-secondary	Yes	Antenatal	No	Negligen		Negative	Yes	No	No	Don't know	Negative	Negative	Negative	Negative	Negative	SW	12.9	4.8	5.63	51	37	268	0.44	0.76	41.2									45
Health care worker	Non vaccinated	Non vaccinated	Lab scientist	>100,000	1	Negative	Negative	32	2	3	Female	Post-secondary	Yes	Antenatal	No	Negligen		Negative	Yes	No	No	Don't know	Negative	Negative	Negative	Negative	Negative	SW					23
Health care worker	Non vaccinated	Non vaccinated	Doctor	>100,000	1	Negative	Negative	33	2	3	Female	Post-secondary	Yes	Voluntary	No	Negligen		.	Yes	No	No	Don't know	Negative	Negative	Negative	Negative	Negative	SW	12.9	4.1	5.06	56	19	307	0.2	0.5	40.2									42
Health care worker	Non vaccinated	Non vaccinated	Nurse	>100,000	1	Negative	Negative	34	2	3	Female	Post-secondary	Yes	Antenatal	No	Negligen		Negative	Yes	No	.	.	Negative	Negative	Negative	Negative	Negative	SW	13	4.5	4.95	28	21	202	0.34	0.88	40.5									68
Partner	Non vaccinated	Non vaccinated	Teacher	50,000-100,000	1	Negative	Negative	34	2	3	Female	Post-secondary	Yes	Antenatal	No	Negligen		.	Yes	No	No	Positive	Negative	Negative	Negative	Negative	Negative	SW	13.5	5.3	4.37	49	27	284	0.31	0.45	38.8									47
Health care worker	Non vaccinated	Non vaccinated	Nurse	50,000-100,000	1	Negative	Negative	36	2	4	Female	Post-secondary	Yes	Voluntary	No	Negligen		Negative	No	No	No	Don't know	Negative	Negative	Negative	Negative	Negative	SW	12.5	4.2	5.33	44	15	290	0.17	0.7	40.4									56
Health care worker	Non vaccinated	Non vaccinated	Nurse	>100,000	1	Negative	Negative	36	2	4	Female	Post-secondary	Yes	Voluntary	No	Negligen		.	Yes	No	No	Don't know	Negative	Negative	Negative	Negative	Negative	SW	13	6.3	4.55	46	26	323	0.25	0.63	38.6									51
Health care worker	Non vaccinated	Non vaccinated	Nurse	>100,000	1	Negative	Negative	40	1	4	Female	Post-secondary	Yes	Voluntary	No	Negligen		Negative	No	No	No	Negative	Negative	Negative	Negative	Negative	Negative	SW	13.8	6.2	5.31	43	24	193	0.4	1.09	41.6									54
Health care worker	Non vaccinated	Non vaccinated	Nurse	>100,000	1	Negative	Negative	41	1	4	Male	Post-secondary	Yes	Voluntary	No	Negligen		Negative	No	No	No	Negative	Negative	Negative	Negative	Negative	Negative	SW	15.7	4.9	5.37	55	17	156	0.29	1.08	41.8									40
Health care worker	Non vaccinated	Non vaccinated	Doctor	>100,000	1	Negative	Negative	41	1	4	Male	Post-secondary	Yes	Voluntary	No	Negligen		Negative	No	No	No	Negative	Negative	Negative	Negative	Negative	Negative	SW	16.7	5.7	5.63	55	27	206	0.35	1.23	49.2									41
Partner	Non vaccinated	Non vaccinated	Teacher	>100,000	1	Negative	Negative	42	1	4	Male	Post-secondary	Yes	Blood donation	No	Negligen		.	Yes	No	No	Positive	Negative	Negative	Negative	Negative	Negative	SW	11.4	3.4	4.42	30	71	244	0.79	2.61	34.3									65
Health care worker	Non vaccinated	Non vaccinated	Nurse	>100,000	1	Negative	Negative	44	1	4	Female	Post-secondary	Yes	Voluntary	No	Negligen		.	No	No	No	Don't know	Negative	Negative	Negative	Negative	Negative	SW	14.2	5.1	5.24	49	20	195	0.33	1.04	42.6									47
Health care worker	Non vaccinated	Non vaccinated	Nurse	>100,000	1	Negative	Negative	45	1	5	Female	Post-secondary	Yes	Voluntary	No	Negligen		.	Yes	No	No	Negative	Negative	Negative	Negative	Negative	Negative	SW					25
Health care worker	Non vaccinated	Non vaccinated	Nurse	>100,000	1	Negative	Negative	48	1	5	Female	Post-secondary	Yes	Voluntary	No	Negligen		.	Yes	No	No	Don't know	Negative	Negative	Negative	Negative	Negative	SW	13.4	4.8	4.41	37	19	348	0.18	0.55	39.3									59
House hold contact	Non vaccinated	Non vaccinated	Retired police	>100,000	1	Negative	Negative	57	1	5	Male	Post-secondary	Yes	Voluntary	No	Negligen		Negative	Yes	No	No	Negative	Negative	Negative	Negative	Negative	Negative	SW	14.5	7	3.79	33	25	201	0.33	1.55	35.6									68
[truncated: 44 more columns]
